# Supplementary material for: Efficacy of Organ Preservation Strategy by Adjuvant Chemoradiotherapy after Non-Curative Endoscopic Resection for Superficial SCC: A Multicenter Western Study
Source: Cancers (Basel). 2023 Jan 18;15(3):590. doi: 10.3390/cancers15030590 (PMC9913357; doi:10.3390/cancers15030590)
Supplement: Supplementary file 1 [file cancers-15-00590-s001.zip]

Archive with 1 entries (1 files):
- cancers-2072830-supplementary.pdf
